# Supplementary material for: Synthesis, Characterization, DFT, and In Silico Investigation of Two Newly Synthesized β-Diketone Derivatives as Potent COX-2 Inhibitors
Source: Bioengineering (Basel). 2023 Nov 27;10(12):1361. doi: 10.3390/bioengineering10121361 (PMC10741009; doi:10.3390/bioengineering10121361)
Supplement: Supplementary file 1 [file bioengineering-10-01361-s001.zip]

Archive with 1 entries (1 files):
- bioengineering-2659794-supplementary.pdf
